# Supplementary material for: Better Ce (III) Sorption Properties of Unprocessed Chitinous Waste from Hermetia illucens than Commercial Chitosans
Source: Materials (Basel). 2024 Oct 29;17(21):5255. doi: 10.3390/ma17215255 (PMC11547605; doi:10.3390/ma17215255)
Supplement: Supplementary file 1 [file materials-17-05255-s001.zip]

Archive with 1 entries (1 files):
- materials-3252565-supplementary.pdf
